# Supplementary material for: The Effect of Transition to Home Care Model on the Outcomes of Premature Infants and Their Parents: A Systematic Review
Source: Children (Basel). 2026 Jun 30;13(7):876. doi: 10.3390/children13070876 (PMC13407022; doi:10.3390/children13070876)
Supplement: Supplementary file 1 [file children-13-00876-s001.zip]

Archive with 5 entries (5 files):
- Supplementary File S1_PRISMA Checklist.pdf
- Supplementary File S2_Search Strategies.pdf
- Supplementary File S3_Data Extraction Sheet.xlsx
- Supplementary File S4_Risk of Bias Assessment and Traffic-Light Plots.pdf
- Supplementary File S5_List of excluded full-text studies and reasons for exclusion.xlsx
