# Supplementary material for: The Effect of Transition to Home Care Model on the Outcomes of Premature Infants and Their Parents: A Systematic Review
Source: Children (Basel). 2026 Jun 30;13(7):876. doi: 10.3390/children13070876 (PMC13407022; doi:10.3390/children13070876)
Supplement: Supplementary file 1 [file children-13-00876-s001.zip › Supplementary File S3_Data Extraction Sheet.xlsx]

## Sheet: Sheet1
No	Author, Year	Tittle	Country	Study Design	Sample (Intervention/ Control)	Intervention	Comparator	Outcome Measurement Details	Outcome Data in Number	Intervention Timing	Duration of Intervention	Follow-up Duration	Key Findings	Provider
1	Ortenstrand et al, 1999	Early discharge of preterm infants needing limited special care, followed by domiciliary nursing care	Sweden	Quasi-experimental study	45/43	Early discharge program with domiciliary nursing care, The intervention included structured home visits, telephone support, and individualized care planning provided by a neonatal nurse in collaboration with a multidisciplinary team.	Routine hospital care	Infant health outcomes (Respiratory infection, Conjunctivitis, Dermatological problems, Gastrointestinal problems, Jaundice, Cyanotic spells, Feeding problems, Oxygen dependence), Healthcare utilization (Length of hospital stay, Home visits, Telephone contacts, Outpatient visits, Rehospitalization, Emergency visits), Growth (Weight gain per day), Medical interventions (Medication use, Surgical pr…	Hospital stay: EDG 30.6±24.4 days vs CG 46.3±23.4 days (p=0.003); respiratory infection: 6/45 vs 16/43 (p=0.02); weight gain: 22.5±2.4 vs 23.6±9.2 g/day (p=0.54); rehospitalization 1-year: 12/41 vs 11/41 (p=1.0); ED visits 1-year: 34 vs 53; outpatient/GP visits: 90 vs 69; Child Health Centre visits: 64 vs 60	Initiated at early discharge (post-physiological stability, NICU to home)	Approximately 1–3 weeks (domiciliary nursing care period)	Up to 12 months after discharge	The intervention significantly reduced hospital length of stay without increasing morbidity or healthcare utilization, supporting the safety and feasibility of early discharge with continuity of care.	Domiciliary neonatal nurse (specialist nurse) supported by a multidisciplinary team including a neonatologist, nutrition specialist, social worker, and psychiatric team.
2	Bernadette Mazurek Melnyk et al, 2006	Maternal Anxiety and Depression After a Premature Infant’s Discharge From the Neonatal Intensive Care Unit	United States	Randomized controlled trial	137/109	The COPE intervention, a structured educational-behavioral program delivered in four phases from NICU admission to post-discharge	Routine care	Maternal anxiety, depression, stress, maternal beliefs, mother–infant interaction	SEM fit: χ²(64)=97.665, p=.0043, RMSEA=.046 (90% CI .026–.064), CFI=.97, SRMR=.041; COPE indirect effect on posthospital depression/anxiety = -0.290 (95% CI -1.413 to -0.007); indirect effect on maternal stress = -0.047 (95% CI -0.142 to -0.004); original RCT: NICU LOS 31.9 vs 35.6 days (p=.05), total hospital LOS 35.3 vs 39.2 days (p=.02).	Initiated during NICU admission	during NICU stay	2 months post-discharge	The intervention significantly reduced maternal anxiety and depression and improved mother–infant interaction, mediated by increased maternal beliefs and reduced NICU-related stress.	Trained interventionists (health professionals, primarily nurses) delivering a structured educational–behavioral COPE program.
3	P. Sáenz, M. Cerdá, J.L. Díaz, P. Yi, M. Gorba, N. Boronat, P. Barreto, M. Vento, 2009	Psychological stress of parents of preterm infants enrolled in an early discharge programme from the neonatal intensive care unit: a prospective randomised trial	Spain	Randomized controlled trial	72/68	Early discharge Scheduled follow-up program Monitoring by the primary care pediatrician (PCP) Parental education support Follow-up phone calls every 10 days	Routine care	Psychological outcomes (Anxiety, Depression, Emotional well-being, Parental stress perception), Narrative psychosocial outcomes (Worrying issues, Helping issues), Healthcare utilization (Length of hospital stay, Readmission), Infant-related outcomes (infants growth, feeding type)	NICU LOS median 15.5 vs 26 days (p=0.001); discharge weight 1872.3±93.1 vs 2169.1±177.3 g (p=0.001); maternal depression lower in EDP at discharge (p<0.05); no significant difference in parental anxiety; worried emotional condition at discharge: 87.2% vs 80%, decreasing to 45.2% vs 34.5% at 3 months; infant physical well-being concern: 69.2% vs 67.5% at discharge, decreasing to 22.6% vs 24.1%; em…	Initiated at discharge (early discharge programme)	3 months (post-discharge intervention period)	3 months	Early discharge combined with structured follow-up highlights that continuity of care can safely shift care from hospital to home without compromising parental well-being or infant outcomes. The findings suggest that timely support and primary care involvement are crucial in facilitating parental adaptation and ensuring a smooth transition after NICU discharge.	Provider: Primary care pediatrician (PCP) as the main follow-up provider, supported by NICU team (pre-discharge) and psychologist (follow-up assessment)
4	Wambui Waruingi, Sai Iyer, Marc Collin, 2014	Improving health care usage in a very low birth weight population	United States	Quasi-experimental study	85/85	Comprehensive discharge planning and multidisciplinary follow-up clinic Components: Structured discharge planning Special Care Clinic (SCC) follow-up Monitoring of growth and development Parental education Coordination of healthcare services Follow-up reminders (telephone calls and letters) Liaison with primary care providers and subspecialists	Standard care	Healthcare utilization (Emergency department visits, Urgent care visits, Total sick visits, Severity of illness), Growth outcomes (Weight, Growth pattern), Service utilization (Early intervention referrals, Social work visits, Subspecialty visits), Clinical condition (Number of diagnoses at discharge, Morbidity severity), Socio-demographic proxy (Insurance status)	GA 29.1±2.7 vs 38.9±1.3 weeks; BW 1079±263 vs 3202±447 g; LOS 70.6±52 vs 2.3±1.6 days (p<0.001); acute unscheduled visits 2.3±2.5 vs 3.7±3.5 (p=0.007); urgent care visits 1.7±1.9 vs 2.9±2.8 (p=0.004); ED visits 0.7±1.3 vs 0.8±1.4 (p=0.611); EI referrals 89% vs 8% (p<0.001); weight at last visit 7.3±1.5 vs 8.8±1.5 kg (p=0.674).	Initiated at discharge with structured follow-up clinic	Up to 12 months (continuous follow-up care)	12 months	Structured discharge planning and multidisciplinary follow-up improved healthcare coordination, reduced reliance on acute care services, and supported catch-up growth in very low birth weight infants.	Multidisciplinary team at a Special Care Developmental Follow-Up Clinic (SCC), including neonatologists, neonatal fellows, nutritionist, physical and occupational therapists, social worker, nurse coordinator, and technician, with support from primary care physicians.
5	Virginia A. Moyer, Lu-Ann Papile, Eric Eichenwald, Angelo P. Giardino, Myrna M. Khan, Hardeep Singh, 2014	An intervention to improve transitions from NICU to ambulatory care: quasi-experimental study	United States	Quasi-experimental study	104/125	Multicomponent intervention including a health coach, enhanced personal health record, standardized discharge process, and support for primary care pediatricians (PCPs), focusing on parental education, discharge readiness, care coordination, and communication.	Routine discharge care	Primary outcomes at 30 days included adverse events (missed follow-up appointments, sick visits, emergency department visits, unplanned readmissions, and death). Secondary outcomes included caregiver perception of transition quality and caregiver satisfaction. Care transition quality was measured using the Care Transitions Measure–Neonatal (CTM-Neo; score 1–4), reflecting perceived discharge read…	At least one adverse outcome 63/125 (50.4%) vs 56/104 (53.8%), p=0.55; ER visits 16 vs 17; hospital readmissions 10 vs 9; missed appointments 20 vs 19; sick visits 42 vs 42; no deaths in either group; CTM-Neo score 3.51 vs 3.27 at 24–48 h post-discharge (p<0.0001) and 3.45 vs 3.40 at 30 days (p=0.27)	Initiated pre-discharge and continued post-discharge	Approximately 30 days post-discharge	30 days	The multicomponent transition intervention enhanced caregivers’ perceived readiness and improved the quality of the transition from NICU to home shortly after discharge. It also demonstrated the feasibility of structured, coordinated discharge planning in supporting families during the early post-discharge period.	Health coach (advanced practice nurse or trained health educator) as the primary provider, supported by the NICU multidisciplinary team and primary care pediatricians
6	Anne Brødsgaard, Renathe Zimmermann, Mette Petersen, 2015	A preterm lifeline: Early discharge programme based on family-centred care	Denmark	Mixed-method study	218	Family-centered early discharge programme including parental education, early discharge of stable infants, nurse-led home visits, growth and nutrition monitoring, family support, and coordination with community healthcare providers.	Not applicable	Infant-related outcomes included growth (body weight) and gestational age at key milestones (initiation of the early discharge programme, cessation of gavage feeding, and follow-up), feeding progression from gavage to oral feeding, readmissions (infection, cyanotic episodes, and other complications), and failure to thrive. Parent-related outcomes included parental confidence, empowerment, sense o…	Mean GA at birth 32+0 weeks; mean BW 1756 g; mean GA at EDP start 35+4 weeks; gavage discontinued at mean 37+5 weeks; weight: 2156 g at EDP start, 2585 g at gavage discontinuation, 2856 g at medical completion, and 4251 g at 6-week follow-up; readmission 12/218 (6%); illness during EDP 9%; difficulty thriving 25 infants (12%); mean home visits 7 (range 2–19); additional family contacts required i…	Initiated before discharge (early discharge programme, NICU to home)	Approximately 2–4 weeks (until full feeding and stabilization at home)	Longitudinal follow-up	The early discharge programme based on family-centered care enhanced parental confidence, autonomy, and sense of control while maintaining a supportive connection with the NICU. It facilitated a smoother transition to home, improved parent–infant interaction, supported infant growth, and achieved high parental satisfaction, demonstrating its feasibility and acceptability as a continuity of care m…	Specialized neonatal nurse (primary provider) delivering home visits and follow-up care, supported by a multidisciplinary team including a neonatologist, health visitor, and general practitioner.
7	Jenny C. Ingram, Jane E. Powell, Peter S. Blair, et al., 2016	Does family-centred neonatal discharge planning reduce healthcare usage? A before and after study in South West England	United Kingdom	Quasi-experimental study	Phase 1 (Pre intervention) :128 Phase 2 (Post Intervention) :117	Family-centred neonatal discharge planning programme (Train-to-Home), including early estimation of discharge date based on local data, use of a visual tracking tool (“train graphic”) to monitor infant progress (breathing, feeding, growth, temperature, and sleeping), gestation-specific parental educational leaflets, active parental involvement in caregiving, structured communication between staff…	Usual care	Parental outcomes included parental self-efficacy measured using the Perceived Maternal Parenting Self-Efficacy (PMP S-E) at admission, pre-discharge, and 8 weeks post-discharge. Infant outcomes included length of stay, feeding type at discharge (breastfeeding, bottle feeding, or mixed feeding), and timing of discharge relative to the estimated date of delivery. Healthcare utilization outcomes in…	GA 31+5 vs 31+4 weeks; BW 1.70±0.50 vs 1.65±0.45 kg; LOS median 28 (IQR 19.5–43.5) vs 32 (IQR 20–46) days (p=0.32); maternal PMP S-E scores baseline 60 vs 59, discharge 70 vs 69, home follow-up 74 vs 74 (all NS); maternal self-efficacy change baseline→home +11 vs +14 (p=0.10); ED attendances reduced 31 vs 20 (p=0.03); ED costs £3400 vs £2200 (p=0.03); no difference in readmission days (78 vs 85 d…	Initiated during NICU admission	Approximately 2–6 weeks (until discharge)	8 weeks post-discharge	The family-centred Train-to-Home intervention enhanced parental understanding of infant progress and improved perceived readiness for discharge. The programme significantly reduced post-discharge emergency department visits and healthcare costs, demonstrating its effectiveness in improving transition from hospital to home for preterm infants.	Neonatal nurses (primary providers) supported by the multidisciplinary NICU team
8	Isabel Toral-López, María Pilar González-Carrión, Antonio Rivas-Campos, et al., 2017	Evolution of care indicators after an early discharge intervention in preterm infants	Spain	Quasi-experimental study	46/40	Early discharge intervention with weekly home follow-up, including discharge approximately 2 weeks earlier than standard care, parental education on preterm infant care, home monitoring of the infant’s condition, and ongoing support during the transition period.	Routine care	Outcomes: Nursing Outcomes Classification (NOC) domains included knowledge of infant care, knowledge of breastfeeding, knowledge of health resources, parent–infant attachment, social support, and psychosocial adjustment to life changes. Specific indicators measured on Likert scales included infant care skills (bathing, dressing, and feeding techniques), breastfeeding knowledge (hunger cues, posit…	Newborn hospital stay 25.9±21.1 vs 32.5±22.2 days; NICU stay 7.4±14.3 vs 9.9±17.2 days; breastfeeding mothers’ unit stay 23.8±22.7 vs 31.1±22.8 days; exclusive breastfeeding duration 3.8 vs 2.76 months (p=0.68); IG showed significant improvement in 18/22 NOC indicators between admission and discharge, including infant care knowledge, breastfeeding knowledge, health-resource knowledge, social supp…	Initiated before discharge (early discharge with home follow-up)	Approximately 2 weeks (early discharge plus home monitoring)	Approximately 2–4 weeks (until completion of home follow-up)	Early discharge with home follow-up by a specialized neonatal nurse significantly improved parental knowledge, caregiving skills, psychosocial adaptation, and use of health resources compared to standard care. The intervention also supported longer breastfeeding duration and demonstrated a safe and beneficial approach for both infants and families.	Expert neonatal nurse (primary) delivering home visits, supported by a neonatologist.
9	Yiyan Liu, Elisabeth McGowan, Richard Tucker, et al, 2018	Transition Home Plus Program Reduces Medicaid Spending and Health Care Use for High-Risk Infants Admitted to the Neonatal Intensive Care Unit for 5 or More Days	United States	Quasi-experimental study	321/365	Multidisciplinary transition-to-home programme providing enhanced family-centered support before and after NICU discharge, including discharge preparation, parental education, counseling, care coordination, linkage to community resources, follow-up phone calls, home visits, and ongoing support for up to 90 days post-discharge.	Historical control	Primary outcomes included total Medicaid healthcare spending per patient, emergency department visits (excluding those resulting in hospitalization), and unplanned hospital readmissions within 30 days after discharge. Outcomes were measured quarterly for up to 8 quarters (24 months) after birth. Additional measures included rates of healthcare utilization (per 1000 patients), including ED visits …	GA <32 weeks: 26.8% vs 21.9%; BW 2.1±0.9 vs 2.3±0.9 kg; NICU LOS 35.1±41 vs 27.2±29 days; intervention intensity mean 7.39 calls/family (2373 total calls); average Medicaid savings −$4591 per infant/quarter (90% CI −$8397 to −$785); ED visits reduced by −334 per 1000 patients/quarter (90% CI −389 to −279); unplanned readmissions reduced by −76 per 1000 discharges (90% CI −123 to −29); quarter-2 s…	Initiated during NICU stay and continued after discharge	90 days (NICU to post-discharge intervention)	Up to 24 months	The Transition Home Plus programme significantly reduced healthcare utilization and costs, including fewer emergency department visits, lower readmission rates, and substantial Medicaid cost savings. The intervention demonstrated the effectiveness of a multidisciplinary, family-centered continuity of care model extending from NICU to home.	Multidisciplinary team including physicians, neonatal nurse practitioners, social workers, and trained family resource specialists (peer parents).
10	Shahla Moradi, Mohammad Arshdi-Bostanabad, Alehe Seyedrasooli, Lily Tapak, Sousan Valizadeh, 2018	The Effect of Empowerment Program on Maternal Discharge Preparation and Neonatal Length of Hospital Stay: A Randomized Controlled Trial	Iran	Randomized controlled trial	30/30	Maternal empowerment programme delivered during NICU hospitalization, including structured education sessions on preterm infant care such as hygiene and handwashing, feeding and milk preparation, infection prevention, recognition of warning signs, neonatal resuscitation, bathing, massage, medication, sleep care, and developmental needs, supported by written materials and video-based education.	Routine care	Maternal discharge preparation measured using a structured discharge preparation checklist, including two domains: (1) infant physical and general health readiness at discharge, and (2) adequacy of maternal training and caregiving abilities. Outcomes also included total maternal discharge preparation score (Likert scale-based). Infant outcomes included length of hospital stay (days).	BW 1756.6±368.6 vs 1690.3±445.2 g; GA 31.0±1.69 vs 31.3±1.78 weeks; total maternal discharge preparation score 44.65±3.90 vs 33.00±8.28 (p<0.001); neonatal physical/general health readiness 24.0±0.0 vs 20.41±2.97 (p<0.001); maternal abilities/training score 32.0±1.0 vs 22.0±4.61 (p<0.001); neonatal LOS 14.79±7.69 vs 20.43±12.08 days (p=0.020).	Initiated during NICU admission	Approximately 2–3 weeks (hospitalization period)	No post-discharge follow-up	The maternal empowerment program significantly improved maternal discharge readiness and caregiving competence while effectively reducing neonatal length of hospital stay. The intervention demonstrated that structured, nurse-led education enhances parental preparedness and supports earlier safe discharge.	Nurses and researcher-led education (NICU-based), delivering structured maternal training and empowerment.
11	Katie Feehan, Folasade Kehinde, Katherine Sachs, et al., 2019	Development of a Multidisciplinary Medical Home Program for NICU Graduates	United States	Cohort study	549	Multidisciplinary, family-centered medical home programme providing continuity of care from NICU to primary care, including developmental surveillance, comprehensive primary care, care coordination, psychosocial screening, linkage to community resources, and integrated multidisciplinary follow-up services.	Not applicable	Program-level and patient outcomes included healthcare utilization (emergency department visits and hospital admissions rates), trends in healthcare utilization over time, psychosocial risk factors (e.g., parental mental health, substance use, social instability), care coordination effectiveness, access to healthcare services, and patient engagement in follow-up care. Additional outcomes included…	Active patients increased from 85 (2011) to 355 (2016); preterm infants 80% (extremely preterm 36%, very preterm 30%, moderate–late preterm 14%); ED visits decreased from 174/100 patients (2014) to 60/100 patients (2016) (p<0.001); inpatient admissions decreased from 21/100 patients (2013) to 13/100 patients (2016); palivizumab uptake 98–100% among eligible infants; gastrostomy tube dependence 9%…	Initiated before discharge and continued in community care	Long-term continuous care (≥2.5 years)	≥2.5 years	The multidisciplinary medical home model demonstrated improved care coordination and continuity from NICU to community care, with a significant reduction in emergency department visits and a downward trend in hospital utilization over time. The program effectively addressed both medical complexity and psychosocial needs, supporting better healthcare access and family-centered outcomes.	Multidisciplinary team including primary care providers (pediatricians), neonatologists, nurse care coordinators, social workers, dietitians, community health workers, referral coordinators, and parent advisors.
12	Françoise van Kampen, Amerik de Mol, Jacqueline Korstanje, et al., 2019	Early discharge of premature infants < 37 weeks gestational age with nasogastric tube feeding: the new standard of care?	Netherlands	Quasi-experimental study	113/103	Early discharge programme with nasogastric tube feeding at home, including parental training in NTF administration, weekly home visits, continuous access to healthcare support, and ongoing monitoring of feeding, growth, and infant condition in the home setting.	Standard care	Duration of nasogastric tube feeding at home, hospital admission time, safety outcomes (readmissions related to NTF), parental satisfaction with home care, infant growth parameters during follow-up (up to 3 months), feeding outcomes including breastfeeding rates, and healthcare utilization (rehospitalisation rates and causes).	Median home NTF duration 9 days; 24–29 weeks GA: 23 vs 8 days (p=0.002); 30–33 weeks: 9 vs 9 days (p=0.36); 34–35 weeks: 7 vs 10 days (p=0.03); total hospital LOS for 34–35 weeks GA: 9 vs 15 days (p<0.001); rehospitalization 15 vs 11 infants (p=0.72); no NTF-related complications/readmissions; parental satisfaction: 96% considered NTF safe and 93% would repeat the procedure; estimated cost saving…	Initiated at discharge (home-based NTF programme)	Median 9 days	3 months post-discharge	Early discharge with home nasogastric tube feeding was safe, reduced hospital length of stay, and resulted in high parental satisfaction without increasing readmission rates. The intervention supported effective transition to home while maintaining comparable growth and feeding outcomes to standard hospital care.	Neonatal and paediatric nurses (transmural home care team), supported by neonatologists.
13	Lee S.Y., Chau J.P.C., Choi K.C., Lo S.H.S., 2019	Feasibility of a guided participation discharge program for very preterm infants in a neonatal intensive care unit: a randomized controlled trial	Hong Kong	Randomized controlled trial	15 / 15	Guided participation (GP) discharge programme consisting of three structured education sessions (30–60 minutes each) and one follow-up phone call, including parental education on preterm infant care, hands-on caregiving skills training, and support for transition from hospital to home.	Routine care	Outcomes: Primary outcome was parenting sense of competence measured using the Parenting Sense of Competence (PSOC) scale, including parenting efficacy and parenting satisfaction. Secondary outcome was maternal perceived stress measured using the Perceived Stress Scale (PSS). Additional outcomes included feasibility measures such as recruitment feasibility, adverse events, and participant retenti…	GA 27.46±2.71 vs 29.70±1.57 weeks (p<0.05); BW 1057.4±416.6 vs 1337.7±302.4 g (p<0.05); PSOC scores baseline→T3: 67.1→72.1 vs 67.9→73.6; perceived stress scores baseline→T3: 18.5→14.2 vs 19.5→15.3; adjusted GEE PSOC group×time effects: T1 B=0.27 (p=0.92), T2 B=0.57 (p=0.89), T3 B=-0.90 (p=0.82); adjusted GEE stress group×time effects: T1 B=-0.96 (p=0.63), T2 B=-0.81 (p=0.71), T3 B=-0.26 (p=0.91);…	NICU (33–35 weeks PCA) to post-discharge	1–2 weeks pre-discharge + ≤72 hours post-discharge	Baseline, discharge, ≤72 hours, 1 month	The intervention showed improvements in parenting competence and reductions in maternal stress, although these changes were not statistically significant. No adverse events were reported, and recruitment and retention rates indicated high feasibility. Overall, the intervention was safe and feasible in the NICU setting, but the small sample size limited statistical power.	Nurse consultant (advanced neonatal nurse specialist)
14	Karen Fratantoni et al., 2022	Giving parents support: a randomized trial of peer support for parents after NICU discharge	United States	Randomized controlled trial	150 / 150	Peer support intervention delivered by trained parent peer navigators, including emotional support, resource navigation, assistance with healthcare system navigation, appointment coordination, and ongoing parent empowerment through regular contact (phone, email, or in-person).	Routine care	Parental outcomes: parental stress (Perceived Stress Scale, PSS-10), parental stress related to parenting (Parental Stress Scale), parental self-efficacy (Perceived Maternal Parenting Self-Efficacy Scale, PMPS-E), depressive symptoms (Center for Epidemiologic Studies Depression Scale, CES-D 10), and anxiety (State-Trait Anxiety Inventory, STAI Y-1). Infant outcomes: emergency department visits, h…	Infant GA 35.7±4.8 vs 35.4±4.8 weeks; BW 2559±1056 vs 2521±1041 g; NICU LOS 35±40 vs 34±38 days; parental mental health improved in both groups over 12 months (all p<0.0001) with no significant between-group differences; parental stress at 3 months lower in control group (mean difference −1.58, 95% CI −3.15 to −0.01); fully immunized 72.1% vs 74.8% (p=0.60); hospitalization during first year 24.1…	Initiated within 2 weeks before discharge	Initial contact pre-discharge, follow-up within 2 weeks after discharge, then monthly for 12 months	1 week, 1 month, 3 months, 6 months, and 12 months post-discharge	Parental mental health (stress, anxiety, depression, and self-efficacy) improved over time in both groups, but no significant differences were found between intervention and control groups. Similarly, no differences were observed in infant healthcare utilization (hospitalizations, emergency visits), immunization status, or developmental outcomes at 12 months. The peer support intervention did not…	Parent peer navigators (parents with lived NICU experience), trained in communication, support provision, and healthcare navigation
15	Patcharaporn Kaewwimol, Manyat Ruchiwit, Jen-Jiuan Liaw, 2022	Effects of a Continuity of Preterm Infant Care Program on Parenting outcomes and Service Utilization Rates	Thailand	Randomized controlled trial	45 / 45	Multiphase continuity of care programme including structured discharge preparation, readiness assessment (family, infant, home environment), provision of discharge toolkit and educational materials, individualized hands-on training, home visits, telephone follow-up, and coordination of care between NICU and primary care services.	Routine care	Parental outcomes: parental readiness for hospital discharge (Readiness for Hospital Discharge Scale – Parent Form), and parental performance in preterm infant care (maternal preterm infant rearing behavior questionnaire). Service utilization outcomes: service utilization rates post-discharge (including emergency visits and re-hospitalization events, excluding routine follow-up visits).	GA 33.60±1.30 vs 34.49±1.37 weeks; birth weight 2202.64±555.58 vs 2101.49±410.64 g; intervention: Continuity of Care Program for Preterm Infants (CCPI) including discharge preparation, discharge planning, home visit, telephone follow-up, and continuity care for 4 weeks; parental readiness at discharge significantly higher in intervention group (211.13±6.49 vs 200.40±27.31, p=0.012); ANCOVA group …	Initiated 2 weeks before discharge	Approximately 2 weeks pre-discharge plus 4 weeks post-discharge (total 6 weeks).	1 week, 2 weeks, and 4 weeks post-discharge	The continuity of care programme significantly improved parental readiness at discharge and parental performance at 4 weeks post-discharge compared to routine care. In addition, service utilization rates significantly decreased at 4 weeks post-discharge, although no significant reduction was observed during the first two weeks. The programme effectively supported transition from hospital to home …	Researcher (nurse), NICU healthcare team, and primary care providers involved in home visits and follow-up care
16	Liying Zhang, Guiling Yao, Wuchan Zheng, Weijie Wang, Min Zhu, Mengmeng Wang, 2026	The impact of interventions based on “continuing nursing care under the Internet Plus Health Education model” on the readiness of families with premature infants for discharge and the home nurture environment	China	Randomized controlled trial	100 / 100	Internet-based continuing nursing care intervention including WeChat platform education, structured discharge preparation, caregiver self-assessment, personalized health education, online communication with healthcare providers, video-based training, and post-discharge remote follow-up and monitoring.	Routine care	Parental outcomes: caregiver self-efficacy (General Self-Efficacy Scale, GSES), discharge readiness (Family Readiness for Discharge scale), caregiver satisfaction (patient satisfaction questionnaire), and caregiver acceptance of the intervention. Infant outcomes: growth indicators including body weight and height. Environmental outcomes: home nurturing environment and caregiving capacity.	GA 32.3±1.7 vs 32.1±1.8 weeks; BW 1.87±0.36 vs 1.85±0.35 kg; intervention: Internet Plus Health Education continuing nursing care via WeChat for 3 months post-discharge; total GSES self-efficacy score after intervention 32.76±4.12 vs 26.89±3.98 (p<0.001); total discharge readiness score 24.76±2.89 vs 18.12±2.03 (t=18.81, p<0.001); total satisfaction score 4.56±0.42 vs 3.30±0.60 (p<0.001); infant …	Initiated during hospitalization, continued before discharge, and extended into the post-discharge period via online and telephone follow-up.	From hospital admission until 3 months post-discharge	14 days, 1 month, 2 months, and 3 months post-discharge.	The intervention significantly improved caregiver self-efficacy, discharge readiness, and satisfaction compared to routine care (p < 0.05). Infant growth outcomes (weight and height) were also significantly better in the intervention group. Additionally, caregiver acceptance of the Internet-based model was high. The intervention effectively enhanced home care capacity and post-discharge outcomes …	Multidisciplinary health education team: head nurse, physician, and trained neonatal nurses delivering education, monitoring, and follow-up via online and offline platforms
17	Öznur Tiryaki, Nursan Çınar, İbrahim Caner, 2024	The effect of family integrated care on preparing parents with premature infants hospitalized in the neonatal intensive care unit for discharge	Turkey	Randomized controlled trial	34/34	Family Integrated Care programme including structured parent education, hands-on caregiving training, active parental involvement in NICU care, peer support sessions, breastfeeding and lactation support, and supervised participation in infant care prior to discharge.	Routine care	Parental outcomes: readiness for discharge and home care (mother and father scales; domains: feeding, general condition perception, hygienic care, caregiving practices), parental involvement and caregiving competence. Infant outcomes: discharge weight, time to first enteral feeding, time to first breast milk intake, time to first breastfeeding, time to full enteral feeding, length of NICU stay.	GA 31.50±2.12 vs 31.53±1.62 weeks; intervention: FICare model with 1-week parent training + ≥3 caregiving sessions; maternal discharge readiness score post-intervention 145.26±8.54 vs 111.24±16.53 (p<0.001); paternal discharge readiness score 118.50±9.67 vs 86.06±20.93 (p<0.001); discharge weight 2137.79±370.10 vs 1965.59±285.50 g (p=0.035); enteral feeding start day 1.88±1.12 vs 3.38±1.72 (p<0.0…	Initiated early during NICU hospitalization (within first 48 hours) and continued throughout hospitalization until discharge	Approximately 1 week structured training plus continuous involvement during NICU stay until discharge (1–4 weeks depending on length of stay).	Assessed at baseline (within 48 hours of admission) and at discharge (within 24 hours before discharge)	The FICare model significantly improved parental readiness for discharge and home care compared to standard care. Infants in the intervention group demonstrated better clinical outcomes, including higher discharge weight and earlier initiation of enteral feeding, breastfeeding, and breast milk intake. The model enhanced parental involvement and caregiving competence during hospitalization	Neonatal nurses (primary providers), supported by NICU healthcare team and lactation counselor
18	Iza Stekelenburg, Agnes van den Hoogen, Wendela de Lange, Barbara Peels, Daniel C., 2024	Evaluating the Baby@Home program: Early discharge strategies for (pre)term infants are safe and benefit health outcomes	Netherlands	Mixed-method study	26 participants	Early discharge program supported by telemedicine, including home monitoring via mobile application, daily parental reporting of infant health data, remote nurse monitoring, and weekly telephone consultations to support transition from hospital to home.	Not applicable	Infant growth (weight gain), health status during the program, adverse events (e.g., allergic reactions, respiratory issues), and readmission incidence; healthcare outcomes including length of hospital stay and healthcare utilisation; parent-related outcomes including parental stress, sense of security, parent–infant bonding/attachment, and parental confidence; and feasibility outcomes including …	Median GA 36 weeks (range 25+3–41+3); median birth weight 2627 g (635–3760); median NICU stay before enrollment ~8 days (range 3–51); median Baby@Home duration 11 days (range 6–27); median weight increased from 2695 g to 3053 g during program (+313 g, range 95–560); 2 readmissions/adverse events only (allergic reaction to tube patches and respiratory incident due to tube malposition), both resolv…	Initiated at early discharge from NICU once infants met clinical stability criteria	Median duration 11 days (range 6–27 days) during home monitoring program	Up to 2–6 weeks post-discharge	Telemedicine-supported early discharge programs enhance continuity of care by integrating remote monitoring, structured follow-up, and parental engagement, leading to improved infant outcomes and parental confidence.	NICU nurses, paediatricians/physician assistants, and home care services
19	Baoyu Li, Mengnan Li, Liyuan Tian, Hongjuan Pang, Songyan Zhao, 2025	Impact of a nursing intervention based on Meleis transformation theory on discharge readiness of preterm infants: an intervention study	China	Randomized controlled trial	37/36	Multidisciplinary discharge preparation and continuity of care programme based on Meleis Transition Theory, including early assessment within 24 hours of admission, individualized discharge planning, structured caregiver training in infant care (feeding, bathing, hygiene, breastfeeding), pre-discharge family ward practice, and post-discharge continuity of care via WeChat platform (education video…	Routine care	Infant outcomes: physical development (weight, length, head circumference) measured at admission, discharge, and corrected age at 1 month, 3 months, and 1 year; readmission rate within 1 year (including causes such as infection, pneumonia, malnutrition, aspiration). Caregiver outcomes: caregiving competence (Neonatal Parents' Discharge Care Competence Questionnaire), discharge readiness (Readines…	LOS: Intervention 16.11 ± 9.02 vs Control 20.68 ± 9.22 days (p = 0.04); RHDS total discharge readiness score: Intervention 211.93 ± 27.19 vs Control 192.78 ± 38.21 (p = 0.02); caregiver competence score: Intervention 154.21 ± 1.19 vs Control 147.08 ± 1.29 (p < 0.05); 1-year readmission: Intervention 4/37 (10.81%) vs Control 11/36 (30.5%) (p = 0.04).	Initiated at admission (within 24 hours), continued during hospitalization, intensified 2 weeks before discharge (family ward training), and extended into post-discharge care via digital platform and follow-up.	From admission until 1 year post-discharge (continuous care programme)	At discharge, and at corrected age of 1 month, 3 months, 6 months, and 1 year post-discharge	The intervention significantly improved caregiver competence, discharge readiness, and psychological outcomes (reduced anxiety and depression) compared to routine care (p < 0.05). Preterm infants in the intervention group showed significantly better physical development (weight, length, head circumference) at follow-up points. Additionally, the readmission rate within 1 year was significantly low…	Multidisciplinary team including neonatologists, neonatal nurses, rehabilitation therapists, psychotherapists, and nursing specialists
20	Mozhgan Mostafanezhad, Fatemeh Valizadeh, Kimia Karami, Rasool Mohammadi, 2026	Impact of teach-back-based training on maternal discharge readiness and the readmission of preterm infants admitted to the NICU: a quasi-experimental study	Iran	Quasi-experimental study	33 / 33	Structured nurse-led individualized education using the teach-back method, including at least four 30-minute sessions during hospitalization, provision of written educational materials, demonstration of caregiving skills, and iterative verification of maternal understanding through teach-back communication.	Routine care	Primary outcomes: maternal discharge readiness (discharge readiness checklist including infant condition and maternal knowledge/skills). Secondary outcomes: neonatal readmission rate within 1 month post-discharge and unplanned outpatient visits (clinic/physician visits)	GA at birth 33.66±2.14 vs 33.91±2.21 weeks; discharge readiness score post-intervention 43.12±8.47 vs 36.60±4.01 (p<0.001); infant general health subscale 18.75±3.78 vs 14.81±1.08 (p<0.001); maternal knowledge/skills subscale 24.36±5.85 vs 21.78±3.86 (p=0.039); readmission within 1 month 3.0% vs 3.0% in first week only (NS); outpatient visits during 1-month follow-up 9.1% vs 27.3% (p=0.054); no s…	Initiated during early hospitalization in NICU and continued throughout hospital stay until discharge	Approximately throughout hospitalization, including at least four individualized sessions (each ~30 minutes)	Weekly follow-up via telephone for 4 weeks (1 month) post-discharge	Teach-back-based training significantly improved maternal discharge readiness compared to routine education. However, no statistically significant difference was found in neonatal readmission rates within one month post-discharge. The intervention reduced outpatient visits and enhanced maternal preparedness for home care, indicating improved transition from hospital to home.	NICU nurses delivering structured teach-back-based education
21	Segal et al, 2026	Reducing the Length of Hospitalization for Premature Infants Using a Quality Improvement Project	Israel	Quasi-experimental study	Pre intervention : 200 Post Intervention : 156	Quality improvement bundle including early discharge planning, standardized 13-item checklists, parental education (resuscitation and basic baby care), and team-based coordination led by a dedicated discharge nurse.	Routine care (Pre-intervention period)	Primary outcomes: Length of stay (LOS), postmenstrual age (PMA) at discharge, discharge weight, weight percentile at discharge, and readmission rate within 7 days. Secondary outcomes: prematurity-related complications	LOS: 30.5 ± 15 vs. 27 ± 12 days (p = 0.02); PMA at discharge: 35.93 ± 1.84 vs. 35.43 ± 1.27 weeks (p < 0.01); Discharge weight: 2100 ± 500 vs. 2050 ± 300 g (p = 0.08); Readmission within 1 week: 2 (1%) vs. 0 (0%) (p = 0.22)	Initiated during NICU stay; checklist activated when neonatologist anticipated discharge within 7–10 days	Throughout NICU stay until discharge	7 days post-discharge (for readmission tracking)	Standardized discharge planning and team-based coordination significantly reduced length of stay and postmenstrual age at discharge for preterm infants without increasing readmission rates or significantly affecting discharge weight. The findings demonstrate that implementing structured checklists and early discharge planning can safely optimize resource utilization and reduce unnecessary hospita…	Dedicated discharge nurse (coordinating process), neonatologists, and NICU medical/nursing staff
