# Supplementary material for: The Effect of Transition to Home Care Model on the Outcomes of Premature Infants and Their Parents: A Systematic Review
Source: Children (Basel). 2026 Jun 30;13(7):876. doi: 10.3390/children13070876 (PMC13407022; doi:10.3390/children13070876)
Supplement: Supplementary file 1 [file children-13-00876-s001.zip › Supplementary File S5_List of excluded full-text studies and reasons for exclusion.xlsx]

## Sheet: Exclude Study
Supplementary File 5: List of Excluded Full-Text Studies and Reasons for Exclusion.
No.	Author	Year	Title	Reason for Exclusion
1	Smith, V.; Hwang, S.; Dukhovny, D.; et al.	2013	Neonatal intensive care unit discharge preparation, family readiness and infant outcomes: connecting the dots	Irrelevant Study Design (Narrative review)
2	Smith, V.C.; Love, K.; Goyer, E.	2022	NICU discharge preparation and transition planning: guidelines and recommendations	Irrelevant Study Design (guidelines)
3	Osorio Galeano, S.P.; Salazar Maya, Á.M.	2023	Preparing Parents for Discharge from the Neonatal Unit, the Transition, and Care of Their Preterm Children at Home.	Irrelevant Study Design (Narrative review)
4	Merritt, T.; Pillers, D.; Prows, S.	2003	Early NICU discharge of very low birth weight infants: a critical review and analysis.	Irrelevant Study Design (Narrative review)
5	Hua, W.; Wang, L.; Li, C.; Simoni, J.M.; Yuwen, W.; Jiang, L.	2021	Understanding preparation for preterm infant discharge from parents' and healthcare providers' perspectives: Challenges and opportunities	Irrelevant Study Design (Qualitative Study)
6	Toral-López, I.; Fernández-Alcántara, M.; González-Carrión, P.; Cruz-Quintana, F.; Rivas-Campos, A.; Pérez-Marfil, N.	2016	Needs Perceived by Parents of Preterm Infants: Integrating Care Into the Early Discharge Process	Irrelevant Study Design (Qualitative Study)
7	Salmani, N.; Zare Marvast, M.; Kahdouei, S.; Weiss, M.E.	2020	Adaptation of the parent readiness for hospital discharge scale with mothers of preterm infants discharged from the neonatal intensive care unit	Irrelevant Study Design (Psychometric instrument validation study)
8	Szatkowski, L.; Abramson, J.; Tao, S.; Seaton, S.E.; Dorling, J.; Arellano-Meza, M.; Harvey, J.; Harvey, T.; Ojha, S.	2025	Facilitating safe transition to home for preterm infants (FAST home): Protocol for a retrospective observational study	Irrelevant Study Design (Study protocol without reported outcomes)
9	Broedsgaard, A.; Wagner, L.	2005	How to facilitate parents and their premature infant for the transition home	Irrelevant Study Design (Qualitative Study)
10	Als, H.; Gilkerson, L.	1997	The role of relationship-based developmentally supportive newborn intensive care in strengthening outcome of preterm infants	Irrelevant Study Design (Narrative review)
11	Ladden, M.	1990	The impact of preterm birth on the family and society. Part 2: Transition to home	Irrelevant Study Design (Narrative review)
12	Fletcher, M.	1986	After discharge from the intensive care nursery: what then for the neonatologist?	Irrelevant Study Design (Narrative review)
13	Koreska, M.; Petersen, M.; Andersen, B.L.; Brødsgaard, A.	2020	Supporting families on their journey towards a normal everyday life - facilitating partnership in an early discharge program for families with premature infants.	Irrelevant Study Design (Qualitative Study)
14	Barkemeyer, B.M.	2015	Discharge Planning	Irrelevant Study Design (clinical guidance article)
15	Rio, L.; Tenthorey, C.; Ramelet, A.-S.	2021	Unplanned postdischarge healthcare utilisation, discharge readiness, and perceived quality of teaching in mothers of neonates hospitalized in a NICU	Irrelevant Study Design (Descriptive Study)
16	Boykova, M.	2016	Transition from hospital to home in preterm infants and their families	Irrelevant Study Design (Narrative Study)
17	Petersen, M.; Nordlund, H.L.; Koreska, M.; Brødsgaard, A.	2024	Bridging the gap between healthcare sectors: Facilitating the transition from NICU to the municipality and home for families with premature infants	Irrelevant Study Design (Qualitative Study)
18	Boykova, M.; Kenner, C.	2012	Transition from hospital to home for parents of preterm infants	Irrelevant Study Design (Narrative Study)
19	Whyte, R.K.	2012	Neonatal management and safe discharge of late and moderate preterm infants	Irrelevant Study Design (clinical review)
20	Kuo, D.Z.; Lyle, R.E.; Casey, P.H.; Stille, C.J.	2017	Care system redesign for preterm children after discharge from the NICU	Irrelevant Study Design (conceptual/framework article)
21	Young, Y.C.	2008	Management of premature and low birth weight infants	Irrelevant Study Design (clinical overview/review)
22	Damato, E.G.	1991	Discharge planning from the neonatal intensive care unit	Irrelevant Study Design (case report)
23	Boykova, M.; Kenner, C.	2012	International Connections: Transition From Hospital to Home: Post-Neonatal Intensive Care Unit Discharge: A Global Perspective	Irrelevant Study Design (Narrative Study)
24	Scherf, R.F.; Reid, K.W.	2006	Going home: what NICU nurses need to know about home care	Irrelevant Study Design (clinical discussion/guidance article)
25	Zhao, X.; Qu, X.; Zhu, S.; Zhai, J.; Liu, R.; Du, J.; Xu, C.	2020	Review of premature infants transitioning from neonatal intensive care unit to home	Irrelevant Study Design (review article)
26	Swenson, S.A.; Desai, R.K.; Velagala, S.; Hoge, M.K.; Htun, Z.; Carr, C.B.; Roush, K.; Liu, C.H.; Maddox, K.; Erdei, C.	2025	From NICU to home: meeting the mental health needs of families after discharge	Irrelevant Study Design (Review Article)
27	Pladys, P.; Zaoui, C.; Girard, L.; Mons, F.; Reynaud, A.; Casper, C.; Kuhn, P.; Souet, G.; Fichtner, C.; Laprugne-Garcia, E.; Legouais, S.; Zores, C.; Thiriez, G.; Duboz, M.A.; Knezovic-Daniel, N.; Renesme, L.; Brandicourt, A.; Gonnaud, F.; Picaud, J.C.; Julie-Fische, C.; Tourneux, P.; Truffert, P.; Berne Audeoud, F.; Pierrat, V.; Caeymaex, L.; Granier, M.; Bouvard, C.; Evrard, A.; Saliba, E.; Al…	2020	French neonatal society position paper stresses the importance of an early family-centred approach to discharging preterm infants from hospital	Irrelevant Study Design (Review Article)
28	Merritt, T.A.; Raddish, M.	1998	A Review of Guidelines for the Discharge of Premature Infants: Opportunities for Improving Cost Effectiveness	Irrelevant Study Design (guideline review)
29	Bakewell-Sachs, S.; Gennaro, S.	2004	Parenting the post-NICU premature Infant	Irrelevant Study Design (review article)
30	Purdy, I.B.; Craig, J.W.; Zeanah, P.	2015	NICU discharge planning and beyond: Recommendations for parent psychosocial support	Irrelevant Study Design (Review Article)
31	Aydon, L.; Hauck, Y.; Murdoch, J.; Siu, D.; Sharp, M.	2018	Transition from hospital to home: Parents’ perception of their preparation and readiness for discharge with their preterm infant	Irrelevant Study Design (qualitative descriptive study)
32	Waldron, M.K.	2022	Parent Protector: Perceptions of NICU-to-Home Transition Readiness for NICU Parents of Black Preterm Infant	Irrelevant Study Design (descriptive qualitative study)
33	Landsem, I.P.; Handegård, B.H.	2024	Parental reports of hospital- and community-based follow-up services, self-efficacy, and symptoms of depression a few months after discharge of a prematurely born child	Irrelevant Study Design (descriptive questionnaire study)
34	Stanojević, M.	2018	School for parents – Preparation of preterm infants for discharge from the hospital	Irrelevant Study Design (Descriptive study)
35	Willis, V.	2008	Parenting preemies: A unique program for family support and education after NICU discharge	Irrelevant Study Design (descriptive program report)
36	Aversa, S.; Risso, F.M.	2023	FROM NEONATAL INTENSIVE CARE UNIT TO PAEDIATRIC PRIMARY CARE: DISCHARGE PLANNING OF PRETERM INFANTS	Irrelevant Study Design (clinical discussion/recommendation article)
37	Smith, V.C.; Love, K.; Goyer, E.	2022	NICU discharge preparation and transition planning: guidelines and recommendations	Irrelevant Study Design (guideline)
38	Aykanat Girgin, B.; Gözen, D.; Çağlayan, S.; Pados, B.	2024	Turkish adaptation of the Neonatal Eating Assessment Tool-Bottle-Feeding in preterm infants discharged to home	Irrelevant Study Design (methodological validation study of feeding assessment tool)
39	Serlachius, A.; Hames, J.; Juth, V.; Garton, D.; Rowley, S.; Petrie, K.J.	2018	Parental experiences of family-centred care from admission to discharge in the neonatal intensive care unit	Irrelevant Study Design (qualitative study)
40	Osorio Galeano, S.P.; Salazar Maya, Á.M.	2023	Preparing Parents for Discharge from the Neonatal Unit, the Transition, and Care of Their Preterm Children at Home	Irrelevant Study Design (Descriptive study)
41	Smith, V.; Young, S.; Pursley, D.; et al.	2009	Are families prepared for discharge from the NICU?	Irrelevant Study Design (observational study)
42	Seki, K.; Iwasaki, S.; An, H.; Horiguchi, H.; Mori, M.; Nishimaki, S.; Yokota, S.	2011	Early discharge from a neonatal intensive care unit and rates of readmission	Irrelevant Study Design (observational study)
43	Ballmann, S.	2024	Discharge of infants with complex care needs from the NICU: Ensuring continued inpatient care via the Bunter Kreis aftercare model	Irrelevant Study Design (Descriptive study)
44	Bernardo, J.; Smith, B.; Yanek, L.; Huff, S.; Donohue, P.	2025	Characteristics of Early Home Health Care Following Discharge From the NICU	Irrelevant Study Design (Descriptive study)
45	Feister, J.; Kan, P.; Lee, H.C.; Sanders, L.	2024	Readmission After Neonatal Intensive Care Unit Discharge: The Importance of Social Drivers of Health	Irrelevant Study Design (observational study)
46	Bardach, S.H.; Perry, A.N.; Kapadia, N.S.; Richards, K.E.; Cogswell, L.K.; Hartman, T.K.	2022	Redesigning care to support earlier discharge from a neonatal intensive care unit: a design thinking informed pilot	Irrelevant Study Design (rogram development report)
47	McCune, S.A.; Sisk, P.M.; Check, J.F.; Perrin, M.T.	2024	PremieFeed: Investigating Preterm Infant Feeding Behaviors, Growth, and Caregiver Experiences in the First Weeks After NICU Discharge	Irrelevant Study Design (longitudinal observational survey)
48	Berger, S.P.; Holt-Turner, I.; Cupoli, J.M.; Mass, M.; Hageman, J.R.	1998	Caring for the graduate from the neonatal intensive care unit. At home, in the office, and in the community	Irrelevant Study Design (narrative clinical overview)
49	Kasem, A.; Abuhammad, S.; Kassab, M.; Al Ali, N.M.	2020	Caregivers Help-Seeking Behaviors for Postdischarged Neonates from NICUs: A Jordanian Study	Irrelevant Population (postdischarged NICU neonates; not specific to preterm infants)
50	Voie, M.P.; Tunby, J.; Stromsvik, N.	2018	Collaboration challenges faced by nurses when premature infants are discharged	Irrelevant Population (Not Specific Preterm Infants)
51	Spinner, S.S.; Girifalco, R.B.; Spitzer, A.R.	1998	Earlier discharge of infants from neonatal intensive care units: a pilot program of specialized case management and home care. Delaware Valley Child Health Alliance.	Irrelevant Population (Not Specific Preterm Infants)
52	Bruder, M.B.; Cole, M.	1991	Critical Elements of Transition from NICU to Home and Follow-Up	Irrelevant Population (NICU infants/children with special health care needs; not specific to preterm infants)
53	Griffin, T.; Abraham, M.	2006	Transition to home from the newborn intensive care unit: Applying the principles of family-centered care to the discharge process	Irrelevant Population (Not Specific Preterm Infants)
54	Pattnaik, P.; Nafday, S.; Angert, R.	2023	Neonatal Intensive Care Unit to Home Discharge Communication: A Quality Improvement Project	Irrelevant Population (NICU graduates generally; not specific to preterm infants)
55	Hobbs, J.E.; Tschudy, M.M.; Hussey-Gardner, B.; Jennings, J.M.; Boss, R.D.	2017	“I don’t know what I was expecting”: Home visits by neonatology fellows for infants discharged from the NICU	Irrelevant Population (Not Specific Preterm Infants)
56	Schlittenhart, J.M.; Smart, D.; Miller, K.; Severtson, B.	2011	Preparing Parents for NICU Discharge: An Evidence-Based Teaching Tool	Irrelevant Population (Not Specific Preterm Infants)
57	Kaplan, H.C.; Edwards, E.M.; Soll, R.F.; Morrow, K.A.; Meyers, J.; Timpson, W.; Cohen, H.; Fry, M.; Schierholz, E.; Buus-Frank, M.E.; Horbar, J.D.	2020	Variability in the systems of care supporting critical neonatal intensive care unit transitions	Irrelevant Population (Not Specific Preterm Infants)
58	Bourque, M.; Recigno, D.M.E.; Preedy, K.	2023	Video Conference Discharge Process for NICU Infants with Medical Complexity	Irrelevant Population (Not Specific Preterm Infants)
59	Sarik, D.A.; Matsuda, Y.	2023	Baby Steps: Improving the Transition from Hospital to Home for Neonatal Patients and Caregivers Through a Nurse-Led Telehealth Program	Irrelevant Population (Not Specific Preterm Infants)
60	Balasundaram, M.; Porter, M.; Miller, S.; Sivakumar, D.; Fleming, A.; McCallie, K.	2022	Increasing Parent Satisfaction With Discharge Planning An Improvement Project Using Technology in a Level 3 NICU	Irrelevant Population (Not Specific Preterm Infants)
61	Pohjanpää, M.; Ojala, R.; Luukkaala, T.; Gissler, M.; Tammela, O.	2022	Association of early discharge with increased likelihood of hospital readmission in first four weeks for vaginally delivered neonates	Irrelevant Population (Not Specific Preterm Infants)
62	Fraser, L.K.; Fleming, T.; Miller, M.; et al.	2015	Palliative care discharge from paediatric intensive care units in Great Britain	Irrelevant Population (Not Specific Preterm Infants)
63	Kolotylo, C.; Parker, N.; Chapman	1991	Mothers' perceptions of their neonates' in-hospital transfers from a neonatal intensive-care unit	Irrelevant Population (Not Specific Preterm Infants)
64	Mazur, K.M.; Desmadryl, M.; VanAntwerp, K.; Ziegman, C.; Nemshak, M.; Shuman, C.J.	2021	Implementing Evidence-Informed Discharge Preparedness Tools in the NICU: Parents' Perceptions	Irrelevant Population (Not Specific Preterm Infants)
65	Winderlich, J.; Little, B.; Oberender, F.; et al.	2025	Nutrition support in children discharged from the pediatric intensive care unit: A bi-national prospective cohort study (ePICUre)	Irrelevant Population (Not Specific Preterm Infants)
66	Patra, K.; Greene, M.M.	2018	Health Care Utilization after NICU Discharge and Neurodevelopmental Outcome in the First 2 Years of Life in Preterm Infants	Irrelevant Outcome (neurodevelopmental outcome)
67	Bernstein, S.; Heimler, R.; Sasidharan, P.	1998	Approaching the management of the neonatal intensive care unit graduate through history and physical assessment.	Irrelevant Outcome (Clinical follow-up assessment only)
68	Enlow, E.; Herbert, S.; Jovel, I.; et al.	2014	Neonatal intensive care unit to home: the transition from parent and pediatrician perspectives, a prospective cohort study	Irrelevant Outcome (Focused on transition experiences rather than clinical outcomes)
69	Bar-Oz, B.; Netzer, D.; Arad, I.	1995	Rehospitalization of very-low-birth-weight infants after discharge from neonatal intensive care units	Irrelevant Outcome (rehospitalization rates only; no transitional care or discharge intervention evaluated)
70	Fernández, C.R.	2023	After NICU discharge: Feeding and growth of low-income urban preterm infants through the first year	Irrelevant Outcome (post-discharge feeding type and growth trajectory)
71	Moyer, V.A.; Singh, H.; Finkel, K.L.; Giardino, A.P.	2010	Transitions from neonatal intensive care unit to ambulatory care: description and evaluation of the proactive risk assessment process	Irrelevant Outcome (evaluated HFMEA risk assessment process; no infant/family transitional care outcomes reported)
72	Rios, P.M.; Marchman, V.A.; Lazarus, M.F.; Ontiveros Perez, N.L.; Scala, M.; Travis, K.E.; Feldman, H.M.	2026	From Hospital to Home: Continuity Between Skin-to-Skin Care and Later Verbal Engagement in Infants Born Preterm	Irrelevant Outcome (focused on verbal engagement after skin-to-skin care)
73	Fleming, P.J.; Ingram, J.; Johnson, D.; Blair, P.S.	2017	Estimating discharge dates using routinely collected data: Improving the preparedness of parents of preterm infants for discharge home	Irrelevant Outcome (focused on discharge date prediction)
74	Fugate, K.; Hernandez, I.; Ashmeade, T.; Miladinovic, B.; Spatz, D.L.	2015	Improving Human Milk and Breastfeeding Practices in the NICU.	Irrelevant Outcome (human milk)
75	Bixby, C.; Baker-Fox, C.; Deming, C.; Dhar, V.; Steele, C.	2016	A Multidisciplinary Quality Improvement Approach Increases Breastmilk Availability at Discharge from the Neonatal Intensive Care Unit for the Very-Low-Birth-Weight Infant.	Irrelevant Outcome (breastmilk availability)
76	Wu, F.; Liu, G.; Feng, Z.; et al.	2019	Short-term outcomes of extremely preterm infants at discharge: a multicenter study from Guangdong province during 2008-2017	Irrelevant Outcome (focused on short-term clinical outcomes at discharge)
77	Joyce, A.H.; Sengupta, A.; Garfield, C.F.; Myers, P.	2021	When is My Baby Going Home? Moderate to Late Preterm Infants are Discharged at 36 Weeks Based on Admission Data	Irrelevant Outcome (length of stay prediction)
78	Quiett, V.; Thompson, E.; Raman, S.R.; et al.	2024	Underimmunization of very low birth weight infants at discharge from the neonatal intensive care unit	Irrelevant Outcome (focused on immunization status at NICU discharge)
79	Phibbs, C.S.; Mortensen, L.	1992	Back transporting infants from neonatal intensive care units to community hospitals for recovery care: effect on total hospital charges	Irrelevant Outcome (focused on interhospital back-transport costs/hospital charges)
80	Haumont, D.; Modi, N.; Saugstad, O.D.; et al.	2020	Families’ perspectives on monitoring infants’ health and development after discharge from NICUs	Irrelevant Outcome (focused on families’ perspectives and perceived quality of post-NICU care; no transitional care intervention outcome evaluated)
81	Arnaud, F.	2004	Discharge of very preterm infants from neonatology: check list	Irrelevant Outcome (focused on discharge checklist elements)
82	Klinger, G.; Reichman, B.; Sirota, L.; Lusky, A.; Under, N.	2005	Risk factors for delayed discharge home in very-low-birthweight infants: a population-based study	Irrelevant Outcome (focused on risk factors for delayed discharge)
83	Smith, V.C.; Dukhovny, D.; Zupancic, J.A.F.; Gates, H.B.; Pursley, D.M.	2012	Neonatal Intensive Care Unit Discharge Preparedness: Primary Care Implications	Irrelevant Intervention (No transitional care intervention evaluated)
84	Joyce, A.H.; Sengupta, A.; Garfield, C.F.; Myers, P.	2021	When is My Baby Going Home? Moderate to Late Preterm Infants are Discharged at 36 Weeks Based on Admission Data	Irrelevant Intervention (No transitional care intervention evaluated)
85	Swearingen, C.; Simpson, P.; Cabacungan, E.; et al.	2020	Social disparities negatively impact neonatal follow-up clinic attendance of premature infants discharged from the neonatal intensive care unit	Irrelevant Intervention (No transitional care intervention evaluated)
86	Profit, J.; McCormick, M.C.; Escobar, G.J.; Richardson, D.K.; Zheng, Z.; Coleman-Phox, K.; Roberts, R.; Zupancic, J.A.F.	2007	Neonatal Intensive Care Unit Census Influences Discharge of Moderately Preterm Infants	Irrelevant Intervention (No transitional care intervention evaluated)
87	Smith, V.; Young, S.; Pursley, D.; et al.	2009	Are families prepared for discharge from the NICU?	Irrelevant Intervention (Not Transitional Care, observational only in Hospital)
88	Olsen, I.E.; Richardson, D.K.; Schmid, C.H.; Ausman, L.M.; Dwyer, J.T.	2003	The impact of early transfer bias in a growth study among neonatal intensive care units	Irrelevant Intervention (Not Transitional Care)
89	Hsiao, J.-T.; Chu, S.-M.; Chang, H.-Y.; Liu, C.-Y.; Liu, P.-C.; Chen, C.-W.	2025	Post-discharge family resilience in premature infants and their mothers: A longitudinal study	Irrelevant Intervention (Not Transitional Care)
90	Feister, J.; Kan, P.; Lee, H.C.; Sanders, L.	2024	Readmission After Neonatal Intensive Care Unit Discharge: The Importance of Social Drivers of Health	Irrelevant Intervention (no hospital-to-home transitional care intervention was evaluated)
91	Bala, F.; Alshaikh, E.; Jadcherla, S.R.	2024	Factors Associated with Mother's Own Milk Feeding and Direct Breastfeeding at Discharge in Preterm Infants with Feeding Difficulties: Clinical and Research Implications	Irrelevant Intervention (No transitional care intervention evaluated)
92	Aydin, C.; Aytekin Ozdemir, A.; Kahveci, H.	2024	The Effect of Supplemental Feeding Tube Device on Time to Transition to Exclusive Breastfeeding and Discharge: A Randomized Controlled Trial with Preterm Infants	Irrelevant Intervention (No transitional care intervention evaluated)
93	Davis, D.W.; Logsdon, M.C.; Birkmer, J.C.	2009	Types of support expected and received by mothers after their infants' discharge from the NICU	Irrelevant Intervention (No transitional care intervention evaluated)
94	Hintz, S.R.; Bann, C.M.; Ambalavanan, N.; Cotten, C.M.; Das, A.; Higgins, R.D.	2010	Predicting Time to Hospital Discharge for Extremely Preterm Infants	Irrelevant Intervention (No transitional care intervention evaluated)
95	Picone, S.; Paolillo, P.; Franco, F.; Di Lallo, D.	2011	The appropriateness of early discharge of very low birth weight newborns	Irrelevant Intervention (Evaluated discharge timing criteria only)
96	Schmidt, R.E.; Levine, D.H.	1990	Early discharge of low birthweight infants as a hospital policy	Irrelevant Intervention (No transitional care intervention evaluated)
97	Vásquez-Ruiz, S.; Maya-Barrios, J.A.; Torres-Narváez, P.; Vega-Martínez, B.R.; Rojas-Granados, A.; Escobar, C.; Ángeles-Castellanos, M.	2014	A light/dark cycle in the NICU accelerates body weight gain and shortens time to discharge in preterm infants	Irrelevant Intervention (NICU light/dark environmental intervention; no transitional care or discharge planning component)
98	Richter, M.; Kellner, P.; Kwon, J.; Vargas, L.G.; Biniwale, M.; Yeh, A.; Pineda, R.	2025	Challenges with Access to Early Intervention Services Following NICU Discharge in California	Irrelevant Intervention (No transitional care intervention evaluated)
99	Williams, P.D.; Williams, A.R.	1997	Transition from hospital to home by mothers of preterm infants: Path analysis results over three time periods	Irrelevant Intervention (no transitional care or discharge planning intervention evaluated)
100	Wellington, G.; Campbell, A.J.; Elder, D.E.	2018	Oximetry for preterm infants at neonatal discharge: What is current practice in New Zealand and Australia?	Irrelevant Intervention (predischarge oximetry screening/monitoring practice)
101	Porta, R.; Capdevila, E.; Botet, F.; Ginovart, G.; Moliner, E.; Nicolàs, M.; Gutiérrez, A.; Ponce-Taylor, J.; Verd, S.	2019	Breastfeeding Disparities between Multiples and Singletons by NICU Discharge	Irrelevant Intervention (focused on breastfeeding disparities at NICU discharge)
